# Supplementary material for: Detection of Human Papillomaviruses by Polymerase Chain Reaction and Ligation Reaction on Universal Microarray
Source: PLoS One. 2012 Mar 23;7(3):e34211. doi: 10.1371/journal.pone.0034211 (PMC3311614; doi:10.1371/journal.pone.0034211)
Supplement: File S1 — Sequences of PCR primers, LDR probes and ZipCodes. (XLS) [file pone.0034211.s001.xls]

## Sheet: LDR Probe sequences
Target	Position	Discriminating probe 5'->3'	Tm	Common probe 5'->3'	Tm	Zip sequence 5'->3'	Tm	Zip code
HPV6	6809-6832	GTGCATCCGTAACTACATCTTCC	54	ACATACACCAATTCTGATTATAAAGAG	52	CCTACCGCAAGGCAGGATAA	54	A99
HPV11	6785-6808	ATGACACTATGTGCATCTGTGTCT	55	AAATCTGCTACATACACTAATTTGTG	53	CCTATGATAAGGCACGCACA	53	A100
HPV16	6896-6917	TGTAACCCAGGCAATTGCTTGT	54	CAAAAACATACACCTCCAGCACC	54	CGCTGTGCAAGGCTCGTATA	57	A101
HPV18	6656-6676	ACAGTCTCCTGTACCTGGGCA	56	ATATGATGCTACCAAATTTAAGCAG	53	CGATTGTCAAGGCAGTGATA	51	A102
HPV31	6580-6601	GTCTGTTTGTGCTGCAATTGCA	55	AACAGTGATACTACATTTAAAAGTAG	50	CATTGCGAACTGCATCTAAC	51	A103
HPV33	6626-6649	TGCACACAAGTAACTAGTGACAGT	55	ACATATAAAAATGAAAATTTTAAAGA	46	GATAGTCCAATGCTACTGAC	48	A104
HPV35	6608-6632	GTGTTCTGCTGTGTCTTCTAGTGAC	57	AGTACATATAAAAATGACAATT	42	GATTCGGTAATGCGCTGTAA	52	A105
HPV39	6885-6908	GTAGACACTTACAGATACCTACAGTC	54	TCTGCAGCCATTACATGTCAAA	54	GACGTTTCAATGCAGCGTAA	52	A106
HPV42	6698-6742	GATGAACTGTATACCAAGGCTGC	54	TAATAATGCATCTGGCAGACAT	51	CAGCTCCTAAGACTTGGACA	52	A86
HPV43	6617-6658	CTGGCGACGTTGTGCCTTC	56	CGATATGTATATTGCTGGCTCTA	53	GGTTACATGGATATAGCACC	47	A88
HPV44	6559-6605	GTGAGGACGTTTCCCAGGATC	54	TGGTTATTAAAAGTGCTAGTAAAAAT	50	TAATTCGCTGCAACCAGATC	52	A90
HPV45	6650-6672	GTGCCTCTACACAAAATCCTGTG	54	CCAAGTACATATGACCCTACTAAGT	53	GAGAGTGCAATGCCGACTAA	53	A107
HPV51	6828-6849	TAAGCCAGATCCTTTGGCCAAA	55	TATAAATTTTGGGATGTTGATTTAA	47	GAGATCCGAATGCGCGTACT	56	A108
HPV52	6883-6904	CGTCTGCATCTTTGGAGGACAC	56	ATACAGATTTGTCACTTCTACTGCT	54	CGAGATCCAAGGCCCATGAT	54	A109
HPV56	6876-6895	AACGGGAACAGCCACCAACA	54	GAAAAACAGGACCCATTAGCTAAAT	53	AGCTTGCACAGTAACCATGA	52	A110
HPV58	6659-6685	CACTAACTGAAGTAACTAAGGAAGGTA	55	AACTAAGGAAGGTACATATAAAAAT	48	AGAGTTGAACAGCATACCCT	50	A111
HPV59	6901-6920	CACCGCACCGCCAGTTAAAC	56	AGGACCCTTATGACAAACTAAAGT	52	TATCTGATCGGACGGCCAGT	55	A112
HPV68	6532-6553	GACTCTACTGTACCAGCTGTGT	54	ATGATTCTAATAAATTTAAGGAATATG	48	TATTGACTACTGCGCCTCAG	53	A113
HPV73	6525-6546	AGGTACACAGGCTAGTAGCTCT	56	ACTACAACGTATGCCAACTCTAATT	54	TTGGACTATTGGGTATCGCC	51	A114
HPV82	6450-6507	TCAGCTTTTTATTACTTGTGTTGACAC	57	TACTAAAAGTACCAATTTAACCATTAGCACT	55	TTGTCAGATTGGATGCGCTC	54	A115
HPV6	7079-7103	GAAAAGCCAGATCCCTATAAGAACC	55	TTAGTTTTTGGGAGGTTAATTTAA	48	CATTGGATAAGCACTGATCG	50	A117
HPV11	6795-6819	GTGCATCTGTGTCTAAATCTGCTAC	56	ATACACTAATTCAGATTATAAGGA	47	CCCGGAATAAGGCCACGATA	54	A118
HPV16	6865-6887	CAGGAGGCACACTAGAAGATACT	55	TATAGGTTTGTAACCCAGGCAATTG	54	CTCATAGAATGGACCAGATC	48	A119
HPV18	6910-6930	CTGCACCGGCTGAAAATAAGG	55	ATCCCTATGATAAGTTAAAGTTTTG	50	CATAGATTAAGCACTCAGCC	50	A120
HPV31	6591-6615	CTGCAATTGCAAACAGTGATACTAC	55	ATTTAAAAGTAGTAATTTTAAAGAG	45	GTTCATCACGAGTGCGTAGA	53	A29
HPV33	6609-6634	GTACTAATATGACTTTATGCACACAA	52	GTAACTAGTGACAGTACATATAAAAAT	50	AAATCAGCAAACGGGCTCCG	56	A52
HPV35	6863-6885	AAAACCCAGTGCACCAAAACCTA	54	AAGATGATCCATTAAAAAATTATAC	46	GAATTGATAATCGCAGCCAC	50	A53
HPV39	6678-6703	TCTATAGAGTCTTCCATACCTTCTAC	54	ATATGATCCTTCTAAGTTTAAGGAA	50	GATATAGGAATGGCGCATAC	49	A54
HPV42	6714-6766	AGGCTGCTAATAATGCATCTGG	55	CAGACATAATTTAGGTAGTAGTATTTATTATC	53	GGTATCATAGGACATTCGCA	50	A87
HPV43	6646-6693	ATTGCTGGCTCTAATACCAGGT	54	CCAAAATTGCAGATAGTATATATTTT	50	TGTGTTTCAGCTATGCAGGC	54	A89
HPV44	6906-6951	GGCGGAGGTAATGGCCTATC	54	TTCATACTATGAATGCTGGTATTT	50	ATAATTCCAACATGGGAGCC	49	A91
HPV45	6659-6682	CACAAAATCCTGTGCCAAGTACAT	54	ATGACCCTACTAAGTTTAAGCAGT	53	CTCATCGGAAGGGCTCGTAA	55	A55
HPV51	6819-6838	TCCACAGGCTAAGCCAGATC	54	CTTTGGCCAAATATAAATTTTGG	49	ACAGATGGAAAGGCAGTTCT	51	A56
HPV52	6906-6929	TACAGATTTGTCACTTCTACTGCT	54	ATAACTTGTCAAAAAAACACACCAC	51	TTTGGTAGCTGAGTGCCCTA	53	A57
HPV56	6632-6656	GCTACAGAACAGTTAAGTAAATATG	51	ATGCACGAAAAATTAATCAGTACCT	53	TAACTGGTTTGACGCCACGC	55	A58
HPV58	6676-6699	GCACTGAAGTAACTAAGGAAGGTA	54	CATATAAAAATGATAATTTTAAGGA	45	TAATTGAGCTGACGGCGCAC	56	A59
HPV59	6661-6685	TCCTAATGTATACACACCTACCAGT	53	TTTAAAGAATATGCCAGACATGTG	52	CACTAATTCAGACGAAGCCG	53	A83
HPV68	6897-6916	GTTACAGGCAGGTGTTCGCA	54	GACGGCCCACCATAGGCC	54	GACCCTATCAGACAGATGCA	51	A84
HPV73	6767-6788	CTATTAGTTGCCAACGTCCTCA	54	ACCTCCTAAAGAAACAGAGGAC	52	CACGCATCAAGACAGTATCG	53	A85
HPV82	6843-6885	GCAGCAACATCCTGTCACAAG	54	GACAGTCCTCCACAGGCTAAAG	57	TGCTGTCACTCGGCGTCTAT	56	A25
Beta-globin	1152-1210	GTGTAATGTTTTAATATGTGTACACATATTG	53	ACCAAATCAGGGTAATTTTGCATTTGTAA	56	TATGCAGAATGGCGTGTATC	51	A116

## Sheet: PGMY-t primer sequences
PGMY11-	Sequence 5'-3'	Tm	PGMY09-	Sequence 5'-3'	Tm
HPV 6	GCCCAGGGACATAACAATGG	54	HPV 6	CGTCCCAAAGGATACTGATC	52
HPV 11	GCTCAGGGACATAACAATGG	52	HPV 11	CGTCCAAGGGGAAACTGATC	54
HPV 16	GCACAGGGCCACAATAATGG	54	HPV 16	CGTCCTAAAGGAAACTGATC	50
HPV 18	GCACAGGGTCATAACAATGG	52	HPV 18	CGTCCAAGGGGATATTGATC	52
HPV 31	GCTCAGGGACACAATAATGG	52	HPV 31	CGACCCAGTGGAAACTGATC	54
HPV 33	GCACAAGGTCATAATAATGG	48	HPV 33	CGTCCCAAAGGAAACTGATC	52
HPV 35	GCACAAGGCCATAATAATGG	50	HPV 35	CGGCCCAACGGAAACTGATC	56
HPV 39	GCCCAGGGCCACAACAATGG	58	HPV 39	CGTCCCAAAGGGAATTGATC	52
HPV 42	GCACAAGGACACAATAATGG	50	HPV 42	CTACCTAAAGGAAATTGATC	46
HPV 43	GCCCAGGGACATAATAATGG	52	HPV 43	CGCCCTAAGGGAAACTGGGT	56
HPV 44	GCGCAGGGCCACAATAATGG	56	HPV 44	CTACCAAGGGGATATTGATC	50
HPV 45	GCCCAGGGCCATAACAATGG	56	HPV 45	CGACCAAGGGGATATTGATC	52
HPV 51	GCGCAGGGTCACAATAATGG	54	HPV 51	CGACCCAATGCAAATTGGTC	52
HPV 52	GCGCAGGGCCACAATAATGG	56	HPV 52	CTACCTAAAGGAAACTGATC	48
HPV 56	GCCCAAGGCCATAATAATGG	52	HPV 56	CTACCCAGTGGAAATTGATC	50
HPV 58	GCACAAGGTCATAACAATGG	50	HPV 58	CGTCCCAAAGGAAACTGATC	52
HPV 59	GCTCAGGGTTTAAACAATGG	50	HPV 59	CGTCCCAAAGGAAACTGATC	52
HPV 68	GCACAGGGACACAACAATGG	54	HPV 68	CGTCCTAAAGGAAACTGGTC	52
HPV 73	GCACAGGGACAAAATAATGG	50	HPV 73	CTTCCCAAAGGAAACTGGTC	52
HPV 81	GCACAGGGCCATAATAATGG	52	HPV 81	CGACCCAAAGGAAACTGATC	52
HPV 82	GCCCAGGGCCACAATAATGG	56	HPV 82	GATCAGTTTGCATTGGGTCG	52
